# Supplementary material for: Descriptive CBCT Findings of Maxillary Sinus Mucosal Changes in Patients Undergoing Sinus Floor Elevation: A Retrospective Observational Study
Source: Dent J (Basel). 2026 Jun 2;14(6):340. doi: 10.3390/dj14060340 (PMC13298208; doi:10.3390/dj14060340)
Supplement: Supplementary file 1 [file dentistry-14-00340-s001.zip]

Archive with 1 entries (1 files):
- dentistry-4241091-Supplementary Table S1.pdf
